# Supplementary material for: LLT1 and CD161 Expression in Human Germinal Centers Promotes B Cell Activation and CXCR4 Downregulation
Source: J Immunol. 2016 Feb 1;196(5):2085–94. doi: 10.4049/jimmunol.1502462 (PMC4760235; doi:10.4049/jimmunol.1502462)
Supplement: Data Supplement [file JI_1502462.zip]

Archive with 2 entries (2 files):
- JI_1502462_Supplemental_Figures_1.pdf
- manifest.xml
